# Supplementary material for: Dynamic Arterial Elastance as a Predictor of Supine-to-Prone Hypotension (SuProne Study): An Observational Study
Source: Medicina (Kaunas). 2023 Nov 21;59(12):2049. doi: 10.3390/medicina59122049 (PMC10744433; doi:10.3390/medicina59122049)
Supplement: Supplementary file 1 [file medicina-59-02049-s001.zip]

Archive with 1 entries (1 files):
- medicina-2706493-supplementary.pdf
